# Supplementary material for: HitoMi-Cam: A Shape-Agnostic Person Detection Method Using the Spectral Characteristics of Clothing
Source: J Imaging. 2025 Nov 7;11(11):399. doi: 10.3390/jimaging11110399 (PMC12653039; doi:10.3390/jimaging11110399)
Supplement: Supplementary file 1 [file jimaging-11-00399-s001.zip]

Archive with 3 entries (3 files):
- jimaging-3951176-supplementary.pdf
- Train_Samples_ESC_Period.csv
- Video_S1.mp4
