# Supplementary material for: HitoMi-Cam: A Shape-Agnostic Person Detection Method Using the Spectral Characteristics of Clothing
Source: J Imaging. 2025 Nov 7;11(11):399. doi: 10.3390/jimaging11110399 (PMC12653039; doi:10.3390/jimaging11110399)
Supplement: Supplementary file 1 [file jimaging-11-00399-s001.zip › Train_Samples_ESC_Period.csv]

Label	Index	R-channel
Inorganic background	0	0
Plant background	34	255
P.Fluorescent-Yellow	1	53
P.Gray 2	2	245
P.White + C.White	3	67
P.Black + C.Black	4	204
P.Gray 1 + W.Gray 1 + C.Lt. Gray	5	145
P.Fluorescent-Orange	6	135
P.Blue + C.Blue	7	219
P.Yellow + C.Yellow	8	127
P.Navy 2	9	187
P.Navy 1 + C.Navy	10	72
P.Red + C.Red + W.Red	11	178
P.Green + C.Green	12	248
C.Gray 2	13	244
C.Gray 1	14	189
C.Purple + W.Navy	15	64
W.Black + W.Jet-Black	16	197
W.Yellow	17	128
W.Gray 2	18	65
W.Khaki + C.Lt. Olive	19	171
W.Blue	20	241
W.White	21	153
W.Lt. Blue + P.Lt. Blue + C.Lt. Blue	22	240
W.Green	23	188
P.Sax Blue	25	246
C.Lavender	26	236
P.Lt. Green + C.Bright Green	27	252
C.Light Beige + W.J. Sand Beige	28	233
W.G. 1 Beige + W.T. 2 Beige	29	227
W.T. 1 Ivory Beige	30	214
P.Lt. Pink + C.Baby Pink + C.Lt. Pink	35	251
W.G. 13 Cream Yellow	36	206
P.MC. Pink	38	253
P.Lt. Yellow + C.Lt. Yellow	39	243
P.MC. Red	40	239
A. Orange + Glim. Orange	41	203
P.MC. Purple	43	247
W.J. 6 Magenta	45	221
C.Lt. Purple	46	232
P.Lt. Purple	47	249
